# Supplementary material for: Leveraging existing 16S rRNA microbial data to identify diagnostic biomarker in Chinese patients with gastric cancer: a systematic meta-analysis
Source: mSystems. 2023 Oct 3;8(5):e00747-23. doi: 10.1128/msystems.00747-23 (PMC10654077; doi:10.1128/msystems.00747-23)
Supplement: Table S1 — Alpha diversity and microbiota composition of studies included in the matched group. [file msystems.00747-23-s0005.xlsx]

## Sheet: S1 (PRJNA310127-Chin
		Table S1. Alpha diversity and microbiota composition of studies included in the matched group
		S1 (PRJNA310127)
			GC	NC	P
		Alpha diversity
		Eveness	0.83 (0.76-0.90)	0.73 (0.65-0.87)	0.000221
		Observed features	159.50 (109.00-227.00)	86.00 (48.50-164.00)	7e-06
		Shannon	5.93 (5.23-6.97)	4.47 (3.42-6.12)	2e-06
		TOP10 Phylum
		Proteobacteria	0.60 (0.26-0.81)	0.87 (0.61-0.98)	6.2743e-07
		Bacteroidetes	0.10 (0.03-0.31)	0.04 (0.01-0.17)	0.000989
		Firmicutes	0.13 (0.07-0.25)	0.05 (0.01-0.13)	2e-06
		Fusobacteria	0.01 (0.00-0.04)	0.00 (0.00-0.02)	0.012782
		Spirochaetes	0.00 (0.00-0.01)	0.00 (0.00-0.00)	0.009808
		Actinobacteria	0.00 (0.00-0.01)	0.00 (0.00-0.01)	0.0057
		Tenericutes	0.00 (0.00-0.00)	0.00 (0.00-0.00)	0.251355
		Synergistetes	0.00 (0.00-0.00)	0.00 (0.00-0.00)	0.237393
		Cyanobacteria	0.00 (0.00-0.00)	0.00 (0.00-0.00)	0.345144
		TM7	0.00 (0.00-0.00)	0.00 (0.00-0.00)	0.388386
		TOP 10 Genus
		Helicobacteraceae [f]; unclassified [g] (Proteobacteria)	0.04 (0.01-0.33)	0.51 (0.09-0.80)	1.8752e-07
		Enterobacteriaceae [f]; unclassified [g] (Proteobacteria)	0.01 (0.00-0.06)	0.00 (0.00-0.06)	0.130763
		Pseudomonas (Proteobacteria)	0.02 (0.00-0.14)	0.00 (0.00-0.03)	0.014705
		Prevotella (Bacteroidetes)	0.03 (0.01-0.11)	0.01 (0.00-0.07)	0.015642
		Streptococcus (Firmicutes)	0.04 (0.00-0.08)	0.01 (0.00-0.05)	0.001745
		Helicobacter (Proteobacteria)	0.00 (0.00-0.04)	0.07 (0.01-0.12)	5.6848e-08
		Acinetobacter (Proteobacteria)	0.01 (0.00-0.05)	0.00 (0.00-0.02)	0.004033
		Chryseobacterium (Bacteroidetes)	0.00 (0.00-0.01)	0.00 (0.00-0.00)	0.107893
		Fusobacterium (Fusobacteria)	0.01 (0.00-0.03)	0.00 (0.00-0.01)	0.004647
		Haemophilus (Proteobacteria)	0.00 (0.00-0.03)	0.00 (0.00-0.01)	0.046072
		Alpha diversity and relative abundance results are presented by median and interquartile range. p-values were calculated by Wilcoxon signed-rank test estimation (Mann-Whitney)

## Sheet: S2 (PRJNA428883)
		S2 (PRJNA428883)
			GC	NC	P
		Alpha diversity
		Eveness	0.85 (0.76-0.90)	0.86 (0.76-0.90)	0.570598
		Observed features	166.50 (108.00-212.00)	161.00 (101.00-221.00)	0.949354
		Shannon	6.21 (5.25-6.93)	6.31 (4.93-7.01)	0.918459
		TOP10 Phylum
		Proteobacteria	0.51 (0.35-0.67)	0.53 (0.28-0.85)	0.064557
		Firmicutes	0.23 (0.13-0.40)	0.19 (0.07-0.35)	0.000507
		Bacteroidetes	0.06 (0.03-0.10)	0.10 (0.02-0.17)	0.000787
		Actinobacteria	0.03 (0.01-0.06)	0.02 (0.01-0.05)	0.005977
		Acidobacteria	0.00 (0.00-0.02)	0.01 (0.00-0.02)	0.010819
		Fusobacteria	0.00 (0.00-0.01)	0.00 (0.00-0.00)	1.7801e-07
		Chloroflexi	0.00 (0.00-0.01)	0.00 (0.00-0.02)	0.222525
		Cyanobacteria	0.00 (0.00-0.01)	0.00 (0.00-0.01)	0.897937
		[Thermi]	0.00 (0.00-0.01)	0.00 (0.00-0.01)	0.487848
		TM7	0.00 (0.00-0.00)	0.00 (0.00-0.00)	0.318116
		TOP 10 Genus
		Helicobacter (Proteobacteria)	0.07 (0.00-0.20)	0.06 (0.00-0.42)	0.208772
		Halomonas (Proteobacteria)	0.05 (0.02-0.13)	0.03 (0.01-0.09)	0.004555
		Streptococcus (Firmicutes)	0.02 (0.01-0.08)	0.01 (0.00-0.02)	4.3381e-17
		Enterobacteriaceae [f]; unclassified [g] (Proteobacteria)	0.02 (0.01-0.04)	0.02 (0.01-0.06)	0.136381
		Prevotella (Bacteroidetes)	0.01 (0.00-0.03)	0.01 (0.00-0.05)	0.105254
		Cupriavidus (Proteobacteria)	0.00 (0.00-0.00)	0.00 (0.00-0.02)	0.156276
		Bacteroides (Bacteroidetes)	0.01 (0.00-0.03)	0.01 (0.00-0.03)	0.01717
		Pseudomonas (Proteobacteria)	0.00 (0.00-0.02)	0.01 (0.00-0.02)	0.029169
		Faecalibacterium (Firmicutes)	0.00 (0.00-0.02)	0.01 (0.00-0.04)	0.000784
		Shewanella (Proteobacteria)	0.01 (0.00-0.03)	0.01 (0.00-0.03)	0.028121
		Alpha diversity and relative abundance results are presented by median and interquartile range. p-values were calculated by Wilcoxon signed-rank test estimation (Mann-Whitney)

## Sheet: S3 (PRJNA375772-Inn)
		S3 (PRJNA375772)
			GC	NC	P
		Alpha diversity
		Eveness	0.58 (0.52-0.63)	0.60 (0.50-0.73)	0.692036
		Observed features	331.00 (280.00-409.00)	376.00 (291.50-419.00)	0.623248
		Shannon	4.85 (4.29-5.44)	5.20 (4.05-6.43)	0.515954
		TOP10 Phylum
		Proteobacteria	0.43 (0.19-0.61)	0.61 (0.49-0.77)	0.015347
		Firmicutes	0.40 (0.27-0.71)	0.23 (0.14-0.29)	0.002477
		Actinobacteria	0.05 (0.03-0.11)	0.03 (0.02-0.05)	0.014058
		Bacteroidetes	0.02 (0.01-0.04)	0.03 (0.02-0.10)	0.078636
		Fusobacteria	0.00 (0.00-0.01)	0.00 (0.00-0.01)	0.167968
		Cyanobacteria	0.00 (0.00-0.01)	0.00 (0.00-0.00)	0.526217
		Acidobacteria	0.00 (0.00-0.00)	0.00 (0.00-0.00)	0.00268
		Spirochaetes	0.00 (0.00-0.00)	0.00 (0.00-0.00)	0.018566
		Verrucomicrobia	0.00 (0.00-0.00)	0.00 (0.00-0.00)	0.028773
		Gemmatimonadetes	0.00 (0.00-0.00)	0.00 (0.00-0.00)	0.027087
		TOP 10 Genus
		Halomonas (Proteobacteria)	0.12 (0.06-0.30)	0.26 (0.16-0.39)	0.073398
		Helicobacter (Proteobacteria)	0.02 (0.01-0.25)	0.03 (0.01-0.18)	0.475865
		Streptococcus (Firmicutes)	0.08 (0.06-0.18)	0.03 (0.02-0.04)	0.000173
		Staphylococcus (Firmicutes)	0.03 (0.02-0.04)	0.03 (0.00-0.07)	0.495693
		Lactobacillus (Firmicutes)	0.05 (0.03-0.17)	0.01 (0.01-0.05)	0.012865
		Shewanella (Proteobacteria)	0.04 (0.03-0.06)	0.06 (0.04-0.10)	0.032443
		S24-7 [f]; unclassified [g] (Bacteroidetes)	0.00 (0.00-0.01)	0.01 (0.00-0.04)	0.140624
		Peptostreptococcus (Firmicutes)	0.01 (0.01-0.03)	0.00 (0.00-0.01)	0.001039
		Actinomyces (Actinobacteria)	0.01 (0.00-0.03)	0.01 (0.00-0.02)	0.333809
		Enterobacteriaceae [f]; unclassified [g] (Proteobacteria)	0.00 (0.00-0.01)	0.00 (0.00-0.02)	0.168077
		Alpha diversity and relative abundance results are presented by median and interquartile range. p-values were calculated by Wilcoxon signed-rank test estimation (Mann-Whitney)

## Sheet: S4 (PRJNA375772-Xi)
		S4 (PRJNA375772)
			GC	NC	P
		Alpha diversity
		Eveness	0.69 (0.67-0.73)	0.69 (0.58-0.80)	0.849818
		Observed features	506.50 (421.25-637.00)	501.50 (419.00-709.25)	0.88172
		Shannon	6.18 (6.02-6.65)	6.44 (5.21-7.30)	0.97842
		TOP10 Phylum
		Proteobacteria	0.58 (0.44-0.66)	0.64 (0.47-0.77)	0.343765
		Firmicutes	0.24 (0.16-0.34)	0.18 (0.13-0.29)	0.088352
		Bacteroidetes	0.08 (0.06-0.17)	0.08 (0.05-0.15)	0.849818
		Actinobacteria	0.03 (0.02-0.05)	0.03 (0.01-0.04)	0.159545
		Fusobacteria	0.00 (0.00-0.01)	0.00 (0.00-0.01)	0.448724
		Cyanobacteria	0.00 (0.00-0.00)	0.00 (0.00-0.01)	0.039801
		Acidobacteria	0.00 (0.00-0.00)	0.00 (0.00-0.01)	0.913837
		Spirochaetes	0.00 (0.00-0.00)	0.00 (0.00-0.00)	0.724976
		Tenericutes	0.00 (0.00-0.00)	0.00 (0.00-0.00)	0.7251
		Nitrospirae	0.00 (0.00-0.00)	0.00 (0.00-0.00)	0.839225
		TOP 10 Genus
		Halomonas (Proteobacteria)	0.25 (0.12-0.32)	0.18 (0.06-0.32)	0.745483
		Helicobacter (Proteobacteria)	0.02 (0.01-0.07)	0.02 (0.01-0.09)	0.766046
		Shewanella (Proteobacteria)	0.07 (0.05-0.08)	0.06 (0.03-0.12)	0.665159
		S24-7 [f]; unclassified [g] (Bacteroidetes)	0.03 (0.01-0.06)	0.03 (0.01-0.07)	0.372043
		Lactobacillus (Firmicutes)	0.04 (0.02-0.07)	0.03 (0.01-0.05)	0.255913
		Streptococcus (Firmicutes)	0.04 (0.02-0.06)	0.02 (0.01-0.03)	0.088352
		Prevotella (Bacteroidetes)	0.02 (0.01-0.04)	0.02 (0.01-0.03)	0.386708
		[Paraprevotellaceae] [f]; [Prevotella] (Bacteroidetes)	0.01 (0.01-0.02)	0.01 (0.00-0.02)	0.167724
		Acinetobacter (Proteobacteria)	0.01 (0.00-0.01)	0.01 (0.00-0.01)	0.665159
		Pseudomonas (Proteobacteria)	0.01 (0.01-0.01)	0.01 (0.00-0.02)	0.786775
		Alpha diversity and relative abundance results are presented by median and interquartile range. p-values were calculated by Wilcoxon signed-rank test estimation (Mann-Whitney)

## Sheet: S5 (PRJNA508819)
		S5 (PRJNA508819)
			GC	NC	P
		Alpha diversity
		Eveness	0.85 (0.71-0.91)	0.86 (0.76-0.89)	0.695188
		Observed features	131.00 (88.00-156.75)	101.50 (63.75-126.25)	0.013346
		Shannon	6.03 (4.65-6.56)	5.54 (4.35-6.00)	0.075757
		TOP10 Phylum
		Proteobacteria	0.58 (0.44-0.74)	0.82 (0.61-0.95)	2.1e-05
		Firmicutes	0.20 (0.11-0.39)	0.07 (0.02-0.20)	1e-05
		Bacteroidetes	0.06 (0.03-0.10)	0.03 (0.01-0.11)	0.079854
		Actinobacteria	0.02 (0.01-0.04)	0.01 (0.00-0.02)	0.006176
		Acidobacteria	0.00 (0.00-0.01)	0.00 (0.00-0.02)	0.662346
		Chloroflexi	0.00 (0.00-0.01)	0.00 (0.00-0.01)	0.675759
		Fusobacteria	0.00 (0.00-0.01)	0.00 (0.00-0.00)	0.037287
		Cyanobacteria	0.00 (0.00-0.01)	0.00 (0.00-0.00)	0.269187
		[Thermi]	0.00 (0.00-0.00)	0.00 (0.00-0.00)	0.9819
		TM7	0.00 (0.00-0.00)	0.00 (0.00-0.00)	0.719815
		TOP 10 Genus
		Helicobacter (Proteobacteria)	0.14 (0.05-0.45)	0.22 (0.05-0.74)	0.516685
		Halomonas (Proteobacteria)	0.04 (0.02-0.11)	0.06 (0.02-0.18)	0.133922
		Cupriavidus (Proteobacteria)	0.00 (0.00-0.01)	0.01 (0.00-0.18)	0.004634
		Streptococcus (Firmicutes)	0.02 (0.00-0.06)	0.00 (0.00-0.01)	2.1641e-08
		Sphingomonas (Proteobacteria)	0.00 (0.00-0.01)	0.01 (0.00-0.02)	0.104531
		Enterobacteriales [f]; unclassified [g] (Proteobacteria)	0.03 (0.01-0.05)	0.01 (0.00-0.03)	0.002341
		Pseudomonas (Proteobacteria)	0.00 (0.00-0.03)	0.01 (0.00-0.02)	0.530608
		Enterococcus (Firmicutes)	0.00 (0.00-0.01)	0.00 (0.00-0.01)	0.810163
		Shewanella (Proteobacteria)	0.01 (0.00-0.02)	0.02 (0.00-0.04)	0.024216
		Bacteroides (Bacteroidetes)	0.01 (0.00-0.03)	0.00 (0.00-0.03)	0.319346
		Alpha diversity and relative abundance results are presented by median and interquartile range. p-values were calculated by Wilcoxon signed-rank test estimation (Mann-Whitney)

## Sheet: S6 (PRJNA561290)
		S6 (PRJNA561290)
			GC	NC	P
		Alpha diversity
		Eveness	0.69 (0.62-0.76)	0.60 (0.40-0.71)	0.000251
		Observed features	66.00 (51.00-79.00)	57.50 (40.25-71.50)	0.023865
		Shannon	4.15 (3.42-4.78)	3.51 (2.25-4.27)	0.000456
		TOP10 Phylum
		Firmicutes	0.25 (.015-0.42)	0.30 (0.13-0.55)	0.245267
		Bacteroidetes	0.34 (0.16-0.51)	0.22 (0.08-0.46)	0.020491
		Proteobacteria	0.15 (0.04-0.34)	0.18 (0.04-0.53)	0.435448
		Fusobacteria	0.02 (0.00-0.03)	0.00 (0.00-0.01)	5.3e-05
		Tenericutes	0.00 (0.00-0.01)	0.00 (0.00-0.01)	0.187814
		Actinobacteria	0.01 (0.00-0.03)	0.00 (0.00-0.02)	0.044082
		Spirochaetes	0.00 (0.00-0.01)	0.00 (0.00-0.00)	0.031065
		Cyanobacteria	0.00 (0.00-0.00)	0.00 (0.00-0.00)	0.347209
		Armatimonadetes	0.00 (0.00-0.00)	0.00 (0.00-0.00)	0.053553
		Planctomycetes	0.00 (0.00-0.00)	0.00 (0.00-0.00)	0.013607
		TOP 10 Genus
		Prevotella (Bacteroidetes)	0.19 (0.08-0.35)	0.14 (0.03-0.34)	0.066542
		Streptococcus (Firmicutes)	0.07 (0.03-0.18)	0.11 (0.04-0.32)	0.043266
		Helicobacter (Proteobacteria)	0.00 (0.00-0.00)	0.00 (0.00-0.00)	0.745537
		Veillonella (Firmicutes)	0.04 (0.01-0.10)	0.03 (0.01-0.06)	0.051176
		[Prevotella] (Bacteroidetes)	0.03 (0.01-0.07)	0.02 (0.01-0.06)	0.246318
		Haemophilus (Proteobacteria)	0.01 (0.00-0.04)	0.01 (0.00-0.03)	0.504129
		Neisseria (Proteobacteria)	0.01 (0.00-0.03)	0.00 (0.00-0.02)	0.128792
		Capnocytophaga (Bacteroidetes)	0.01 (0.00-0.02)	0.00 (0.00-0.01)	0.000747
		Ochrobactrum (Proteobacteria)	0.00 (0.00-0.01)	0.00 (0.00-0.01)	0.90515
		Actinobacillus (Proteobacteria)	0.00 (0.00-0.01)	0.00 (0.00-0.00)	0.482814
		Alpha diversity and relative abundance results are presented by median and interquartile range. p-values were calculated by Wilcoxon signed-rank test estimation (Mann-Whitney)

## Sheet: S7 (PRJNA532731)
		S7 (PRJNA532731)
			GC	NC	P
		Alpha diversity
		Eveness	0.36 (0.28-0.46)	0.38 (0.29-0.47)	0.61497
		Observed features	25.00 (19.00-35.00)	15.50 (12.00-22.00)	4e-06
		Shannon	1.58 (1.31-2.26)	1.54 (1.03-2.03)	0.121032
		TOP10 Phylum
		Proteobacteria	0.99 (0.93-1.00)	1.00 (0.98-1.00)	0.000422
		Firmicutes	0.01 (0.00-0.05)	0.00 (0.00-0.02)	0.000749
		Bacteroidetes	0.00 (0.00-0.00)	0.00 (0.00-0.00)	0.003125
		Fusobacteria	0.00 (0.00-0.00)	0.00 (0.00-0.00)	0.005946
		Actinobacteria	0.00 (0.00-0.00)	0.00 (0.00-0.00)	0.010523
		Unannotated	0.00 (0.00-0.00)	0.00 (0.00-0.00)	0.007869
		Cyanobacteria	0.00 (0.00-0.00)	0.00 (0.00-0.00)	0.083251
		Spirochaetes	0.00 (0.00-0.00)	0.00 (0.00-0.00)	0.981578
		[Thermi]	0.00 (0.00-0.00)	0.00 (0.00-0.00)	0.321245
		Tenericutes	0.00 (0.00-0.00)	0.00 (0.00-0.00)	0.158983
		TOP 10 Genus
		Pseudomonas (Proteobacteria)	0.81 (0.16-0.90)	0.94 (0.11-0.97)	0.008278
		Enterobacteriaceae [f]; unclassified [g] (Proteobacteria)	0.08 (0.05-0.17)	0.02 (0.01-0.06)	5e-06
		Helicobacter (Proteobacteria)	0.00 (0.00-0.00)	0.00 (0.00-0.02)	1.5e-05
		Acinetobacter (Proteobacteria)	0.01 (0.00-0.03)	0.00 (0.00-0.01)	0.000482
		Pseudomonadaceae [f]; unclassified [g] (Proteobacteria)	0.00 (0.00-0.00)	0.00 (0.00-0.00)	0.36062
		Cupriavidus (Proteobacteria)	0.00 (0.00-0.01)	0.01 (0.00-0.02)	0.804238
		Prevotella (Bacteroidetes)	0.00 (0.00-0.00)	0.00 (0.00-0.00)	1.8e-05
		Azospirillum (Proteobacteria)	0.00 (0.00-0.00)	0.00 (0.00-0.00)	1.9762e-12
		Bacillus (Firmicutes)	0.00 (0.00-0.00)	0.00 (0.00-0.00)	0.000702
		Lactobacillus (Firmicutes)	0.00 (0.00-0.00)	0.00 (0.00-0.01)	0.577803
		Alpha diversity and relative abundance results are presented by median and interquartile range. p-values were calculated by Wilcoxon signed-rank test estimation (Mann-Whitney)

## Sheet: S8 (PRJNA778008)
		S8 (PRJNA778008)
			GC	NC	P
		Alpha diversity
		Eveness	0.63 (0.42-0.75)	0.54 (0.16-0.78)	0.674166
		Observed features	162.00 (90.50-292.50)	137.50 (63.50-281.75)	0.584665
		Shannon	4.65 (3.20-5.42)	4.21 (0.99-6.32)	0.56421
		TOP10 Phylum
		Proteobacteria	0.50 (0.25-0.77)	0.67 (0.39-0.94)	0.057699
		Firmicutes	0.23 (0.09-0.37)	0.07 (0.03-0.23)	0.011648
		Bacteroidetes	0.05 (0.02-0.14)	0.02 (0.01-0.08)	0.067865
		Actinobacteria	0.03 (0.01-0.11)	0.02 (0.01-0.05)	0.159884
		Acidobacteria	0.00 (0.00-0.01)	0.00 (0.00-0.01)	0.838569
		Fusobacteria	0.00 (0.00-0.02)	0.00 (0.00-0.01)	0.179302
		Spirochaetes	0.00 (0.00-0.00)	0.00 (0.00-0.00)	0.304436
		Cyanobacteria	0.00 (0.00-0.02)	0.00 (0.00-0.00)	0.109778
		Chloroflexi	0.00 (0.00-0.00)	0.00 (0.00-0.01)	0.910538
		Verrucomicrobia	0.00 (0.00-0.00)	0.00 (0.00-0.01)	0.50962
		TOP 10 Genus
		Helicobacter (Proteobacteria)	0.14 (0.01-0.53)	0.49 (0.00-0.89)	0.20718
		Enterobacteriaceae [f]; unclassified [g] (Proteobacteria)	0.01 (0.00-0.05)	0.01 (0.00-0.05)	0.463703
		Prevotella (Bacteroidetes)	0.02 (0.00-0.04)	0.00 (0.00-0.01)	0.019157
		Lactobacillus (Firmicutes)	0.01 (0.00-0.06)	0.01 (0.00-0.02)	0.420871
		Streptococcus (Firmicutes)	0.02 (0.01-0.04)	0.00 (0.00-0.01)	0.001863
		Ralstonia (Proteobacteria)	0.00 (0.00-0.00)	0.00 (0.00-0.00)	0.818312
		iii1-15 [o]; unclassified [f]; unclassified [g] (Acidobacteria)	0.00 (0.00-0.00)	0.00 (0.00-0.00)	0.54314
		Lachnoanaerobaculum (Firmicutes)	0.00 (0.00-0.00)	0.00 (0.00-0.00)	0.289096
		Herbaspirillum (Proteobacteria)	0.00 (0.00-0.00)	0.00 (0.00-0.00)	0.177538
		Lachnospiraceae [f]; unclassified [g] (Firmicutes)	0.00 (0.00-0.02)	0.00 (0.00-0.01)	0.271552
		Alpha diversity and relative abundance results are presented by median and interquartile range. p-values were calculated by Wilcoxon signed-rank test estimation (Mann-Whitney)

## Sheet: S9 (PRJNA481413)
		S9 (PRJNA481413)
			GC	NC	P
		Alpha diversity
		Eveness	0.52 (0.40-0.58)	0.45 (0.24-0.55)	0.021947
		Observed features	110.00 (75.00-139.50)	99.00 (48.50-131.50)	0.225588
		Shannon	3.54 (2.59-4.06)	3.09 (1.22-3.90)	0.040918
		TOP10 Phylum
		Firmicutes	0.61 (0.34-0.75)	0.40 (0.13-0.74)	0.081859
		Proteobacteria	0.26 (0.09-0.54)	0.40 (0.17-0.82)	0.018838
		Bacteroidetes	0.02 (0.00-0.07)	0.01 (0.00-0.04)	0.068696
		Fusobacteria	0.00 (0.00-0.02)	0.00 (0.00-0.01)	0.101704
		[Thermi]	0.00 (0.00-0.00)	0.00 (0.00-0.00)	0.735185
		Actinobacteria	0.00 (0.00-0.00)	0.00 (0.00-0.00)	0.322139
		Cyanobacteria	0.00 (0.00-0.00)	0.00 (0.00-0.00)	0.511169
		Spirochaetes	0.00 (0.00-0.00)	0.00 (0.00-0.00)	0.286913
		SR1	0.00 (0.00-0.00)	0.00 (0.00-0.00)	0.849723
		Tenericutes	0.00 (0.00-0.00)	0.00 (0.00-0.00)	0.039901
		TOP 10 Genus
		Helicobacter (Proteobacteria)	0.00 (0.00-0.30)	0.05 (0.00-0.79)	0.048966
		Lactococcus (Firmicutes)	0.12 (0.02-0.24)	0.11 (0.03-0.24)	0.773847
		Bacillus (Firmicutes)	0.10 (0.02-0.21)	0.08 (0.03-0.20)	0.896986
		Lactobacillus (Firmicutes)	0.00 (0.00-0.02)	0.00 (0.00-0.00)	0.12828
		Pseudomonas (Proteobacteria)	0.03 (0.01-0.09)	0.02 (0.01-0.09)	0.845161
		Geobacillus (Firmicutes)	0.02 (0.00-0.09)	0.01 (0.00-0.09)	0.644882
		Prevotella (Bacteroidetes)	0.01 (0.00-0.04)	0.00 (0.00-0.02)	0.048701
		Acinetobacter (Proteobacteria)	0.01 (0.00-0.03)	0.01 (0.00-0.03)	0.993127
		Neisseria (Proteobacteria)	0.00 (0.00-0.01)	0.00 (0.00-0.01)	0.501335
		Veillonella (Firmicutes)	0.00 (0.00-0.01)	0.00 (0.00-0.01)	0.075049
		Alpha diversity and relative abundance results are presented by median and interquartile range. p-values were calculated by Wilcoxon signed-rank test estimation (Mann-Whitney)
