# Supplementary material for: Leveraging existing 16S rRNA microbial data to identify diagnostic biomarker in Chinese patients with gastric cancer: a systematic meta-analysis
Source: mSystems. 2023 Oct 3;8(5):e00747-23. doi: 10.1128/msystems.00747-23 (PMC10654077; doi:10.1128/msystems.00747-23)
Supplement: Table S2 — Alpha diversity and microbiota composition of studies included in the unmatched group. [file msystems.00747-23-s0006.xlsx]

## Sheet: S10 (PRJNA375772-Inn)
		Table S2. Alpha diversity and microbiota composition of studies included in the unmatched group
		S10 (PRJNA375772-Inn)
			GC	SG	P
		Alpha diversity
		Eveness	0.58 (0.52-0.62)	0.55 (0.46-0.63)	0.469148
		Observed features	370.00 (288.00-463.00)	431.00 (355.00-561.00)	0.009705
		Shannon	4.88 (4.33-5.52)	4.88 (3.85-5.85)	0.995064
		TOP10 Phylum
		Proteobacteria	0.43 (0.19-0.61)	0.65 (0.54-0.80)	5.6e-05
		Firmicutes	0.40 (0.27-0.70)	0.20 (0.11-0.31)	1.8e-05
		Actinobacteria	0.05 (0.03-0.11)	0.03 (0.01-0.06)	0.008869
		Bacteroidetes	0.03 (0.01-0.04)	0.04 (0.02-0.05)	0.027194
		Cyanobacteria	0.00 (0.00-0.01)	0.00 (0.00-0.00)	0.92606
		Fusobacteria	0.01 (0.00-0.01)	0.00 (0.00-0.00)	0.00111
		Acidobacteria	0.00 (0.00-0.00)	0.00 (0.00-0.00)	6.5e-05
		Verrucomicrobia	0.00 (0.00-0.00)	0.00 (0.00-0.00)	0.01841
		Gemmatimonadetes	0.00 (0.00-0.00)	0.00 (0.00-0.00)	0.000519
		Planctomycetes	0.00 (0.00-0.00)	0.00 (0.00-0.00)	0.003325
		TOP 10 Genus
		Halomonas (Proteobacteria)	0.12 (0.06-0.30)	0.32 (0.12-0.51)	0.001213
		Helicobacter (Proteobacteria)	0.02 (0.01-0.24)	0.03 (0.01-0.16)	0.935896
		Streptococcus (Firmicutes)	0.08 (0.06-0.18)	0.03 (0.02-0.07)	3.1e-05
		Shewanella (Proteobacteria)	0.04 (0.03-0.06)	0.08 (0.05-0.11)	0.000374
		Staphylococcus (Firmicutes)	0.03 (0.02-0.04)	0.02 (0.01-0.04)	0.066136
		Lactobacillus (Firmicutes)	0.05 (0.03-0.17)	0.01 (0.00-0.05)	0.005266
		S24-7 [f]; unclassified [g] (Bacteroidetes)	0.00 (0.00-0.01)	0.01 (0.01-0.02)	0.002694
		Peptostreptococcus (Firmicutes)	0.01 (0.01-0.03)	0.00 (0.00-0.01)	9e-06
		Gemellaceae [f]; unclassified [g] (Firmicutes)	0.02 (0.01-0.02)	0.01 (0.00-0.01)	0.005683
		Corynebacterium (Actinobacteria)	0.01 (0.00-0.01)	0.00 (0.00-0.01)	0.000142
		Alpha diversity and relative abundance results are presented by median and interquartile range. p-values were calculated by Wilcoxon signed-rank test estimation (Mann-Whitney)

## Sheet: S11 (PRJNA375772-Xi)
		S11 (PRJNA375772-Xi)
			GC	SG	P
		Alpha diversity
		Eveness	0.68 (0.65-0.72)	0.68 (0.58-0.74)	0.495485
		Observed features	712.50 (635.25-852.75)	740.50 (576.50-875.00)	0.874271
		Shannon	6.39 (6.19-6.91)	6.30 (5.52-7.23)	0.465209
		TOP10 Phylum
		Proteobacteria	0.57 (0.44-0.65)	0.69 (0.56-0.77)	0.009527
		Firmicutes	0.24 (0.16-0.34)	0.15 (0.10-0.23)	0.002752
		Bacteroidetes	0.09 (0.06-0.17)	0.08 (0.04-0.14)	0.518865
		Actinobacteria	0.03 (0.02-0.05)	0.02 (0.02-0.03)	0.020084
		Fusobacteria	0.00 (0.00-0.01)	0.00 (0.00-0.00)	0.004391
		Cyanobacteria	0.00 (0.00-0.00)	0.00 (0.00-0.00)	0.17668
		Acidobacteria	0.00 (0.00-0.01)	0.00 (0.00-0.01)	0.779518
		Spirochaetes	0.00 (0.00-0.00)	0.00 (0.00-0.01)	0.26773
		Tenericutes	0.00 (0.00-0.00)	0.00 (0.00-0.00)	0.161589
		Nitrospirae	0.00 (0.00-0.00)	0.00 (0.00-0.00)	0.661257
		TOP 10 Genus
		Halomonas (Proteobacteria)	0.24 (0.11-0.31)	0.25 (0.13-0.38)	0.306584
		Helicobacter (Proteobacteria)	0.02 (0.01-0.07)	0.04 (0.01-0.09)	0.242615
		Shewanella (Proteobacteria)	0.07 (0.05-0.08)	0.08 (0.06-0.12)	0.17668
		Lactobacillus (Firmicutes)	0.04 (0.02-0.07)	0.03 (0.01-0.04)	0.095413
		S24-7 [f]; unclassified [g] (Bacteroidetes)	0.03 (0.01-0.06)	0.04 (0.01-0.07)	0.457804
		Streptococcus (Firmicutes)	0.04 (0.01-0.06)	0.02 (0.01-0.02)	0.004232
		Prevotella (Bacteroidetes)	0.02 (0.01-0.04)	0.01 (0.01-0.03)	0.232941
		Acinetobacter (Proteobacteria)	0.01 (0.00-0.01)	0.01 (0.00-0.03)	0.47268
		[Prevotella] (Bacteroidetes)	0.01 (0.01-0.02)	0.01 (0.00-0.02)	0.16901
		Pseudomonas (Proteobacteria)	0.01 (0.01-0.01)	0.01 (0.01-0.02)	0.715001
		Alpha diversity and relative abundance results are presented by median and interquartile range. p-values were calculated by Wilcoxon signed-rank test estimation (Mann-Whitney)

## Sheet: S12 (PRJEB26931)
		S12 (PRJEB26931)
			GC	CG	HC	P (GC-CG)	P (GC-HC)
		Alpha diversity
		Eveness	0.57 (0.40-0.64)	0.59 (0.45-0.65)	0.69 (0.59-0.73)	0.414101	6.3e-05
		Observed features	162.00 (123.50-224.50)	449.00 (340.50-564.50)	401.00 (311.00-504.00)	6.9403e-11	3.821e-10
		Shannon	4.27 (2.73-5.03)	5.19 (3.83-5.95)	6.02 (4.97-6.50)	0.003837	4.9403e-07
		TOP10 Phylum
		Proteobacteria	0.39 (0.18-0.61)	0.74 (0.65-0.86)	0.69 (0.59-0.76)	3e-06	2.1e-05
		Firmicutes	0.20 (0.14-0.45)	0.12 (0.06-0.16)	0.09 (0.06-0.13)	4.9e-05	4e-06
		Bacteroidetes	0.10 (0.04-0.17)	0.05 (0.04-0.10)	0.05 (0.04-0.07)	0.114166	0.082601
		Cyanobacteria	0.02 (0.00-0.10)	0.00 (0.00-0.01)	0.08 (0.05-0.13)	0.000609	0.000649
		Actinobacteria	0.02 (0.01-0.04)	0.02 (0.01-0.03)	0.02 (0.02-0.02)	0.797692	0.682355
		Fusobacteria	0.01 (0.00-0.02)	0.01 (0.00-0.01)	0.00 (0.00-0.01)	0.144148	0.000943
		Acidobacteria	0.00 (0.00-0.00)	0.01 (0.01-0.02)	0.00 (0.00-0.01)	6.1932e-10	1.4827e-07
		Planctomycetes	0.00 (0.00-0.00)	0.00 (0.00-0.00)	0.00 (0.00-0.01)	4e-06	2.505e-12
		Verrucomicrobia	0.00 (0.00-0.00)	0.00 (0.00-0.00)	0.00 (0.00-0.00)	9e-06	0.007489
		Tenericutes	0.00 (0.00-0.00)	0.00 (0.00-0.00)	0.00 (0.00-0.00)	9.7e-05	0.002284
		TOP 10 Genus
		Helicobacter (Proteobacteria)	0.01 (0.01-0.41)	0.07 (0.02-0.30)	0.06 (0.03-0.31)	0.03972	0.389303
		Halomonas (Proteobacteria)	0.06 (0.02-0.09)	0.16 (0.11-0.26)	0.03 (0.02-0.06)	4e-06	0.126311
		Streptophyta [f];unclassified [f]; unclassified [g] (Cyanobacteria)	0.02 (0.00-0.10)	0.00 (0.00-0.01)	0.08 (0.04-0.13)	0.000582	0.001231
		Streptococcus (Firmicutes)	0.06 (0.04-0.14)	0.03 (0.02-0.06)	0.03 (0.02-0.05)	0.001975	0.000627
		Acinetobacter (Proteobacteria)	0.01 (0.00-0.02)	0.00 (0.00-0.01)	0.09 (0.05-0.15)	0.249926	2.0822e-10
		Prevotella (Bacteroidetes)	0.06 (0.02-0.01)	0.03 (0.01-0.04)	0.02 (0.01-0.04)	0.051254	0.001759
		Neisseria (Proteobacteria)	0.01 (0.01-0.04)	0.03 (0.02-0.07)	0.04 (0.01-0.06)	0.005371	0.015016
		Shewanella (Proteobacteria)	0.02 (0.00-0.02)	0.07 (0.04-0.09)	0.01 (0.01-0.02)	1.0114e-08	0.958732
		Comamonadaceae [f]; unclassified [g] (Proteobacteria)	0.00 (0.00-0.00)	0.03 (0.02-0.05)	0.02 (0.01-0.03)	2.2759e-12	5.9015e-12
		Lactobacillus (Firmicutes)	0.00 (0.00-0.02)	0.01 (0.01-0.01)	0.00 (0.00-0.00)	0.116923	3.3671e-08
		Alpha diversity and relative abundance results are presented by median and interquartile range. p-values were calculated by Wilcoxon signed-rank test estimation (Mann-Whitney)

## Sheet: S13 (PRJNA313391)
		S13 (PRJNA313391)
			GC	CG	P
		Alpha diversity
		Eveness	0.37 (0.32-0.45)	0.32 (0.26-0.36)	0.000276
		Observed features	51.00 (44.00-60.00)	37.00 (29.00-44.50)	3.4e-05
		Shannon	2.06 (1.76-2.61)	1.54 (1.33-1.91)	8e-06
		TOP10 Phylum
		Proteobacteria	0.91 (.089-0.93)	0.94 (0.92-0.95)	1e-05
		Actinobacteria	0.05 (0.04-0.07)	0.05 (0.04-0.06)	0.140971
		Firmicutes	0.02 (0.01-0.03)	0.00 (0.00-0.01)	3.6951e-09
		Bacteroidetes	0.00 (0.00-0.01)	0.00 (0.00-0.00)	0.000203
		[Thermi]	0.00 (0.00-0.00)	0.00 (0.00-0.00)	0.103099
		Cyanobacteria	0.00 (0.00-0.00)	0.00 (0.00-0.00)	0.272155
		Fusobacteria	0.00 (0.00-0.00)	0.00 (0.00-0.00)	0.250407
		TM7	0.00 (0.00-0.00)	0.00 (0.00-0.00)	0.556658
		Chloroflexi	0.00 (0.00-0.00)	0.00 (0.00-0.00)	0.392585
		Acidobacteria	0.00 (0.00-0.00)	0.00 (0.00-0.00)	0.175445
		TOP 10 Genus
		Brucellaceae [f]; unclassified [g] (Proteobacteria)	0.71 (0.51-0.76)	0.72 (0.52-0.81)	0.20524
		Helicobacter (Proteobacteria)	0.00 (0.00-0.10)	0.04 (0.00-0.33)	0.244199
		Hyphomicrobiaceae [f]; unclassified [g] (Proteobacteria)	0.03 (0.03-0.04)	0.05 (0.04-0.06)	1e-05
		Arthrobacter (Actinobacteria)	0.03 (0.02-0.03)	0.03 (0.02-0.04)	0.217753
		Sphingomonas (Proteobacteria)	0.03 (0.02-0.03)	0.01 (0.00-0.02)	9e-06
		unclassified [f]; unclassified [g] (Proteobacteria)	0.01 (0.01-0.02)	0.01 (0.00-0.01)	1.1162e-07
		Brevundimonas (Proteobacteria)	0.00 (0.00-0.01)	0.00 (0.00-0.01)	0.965864
		Enhydrobacter (Proteobacteria)	0.00 (0.00-0.00)	0.00 (0.00-0.00)	0.350606
		unclassified [f]; unclassified [g] (Actinobacteria)	0.01 (0.00-0.01)	0.01 (0.01-0.01)	0.837243
		Sphingomonadaceae [f]; unclassified [g] (Proteobacteria)	0.01 (0.00-0.01)	0.00 (0.00-0.00)	1.3148e-08
		Alpha diversity and relative abundance results are presented by median and interquartile range. p-values were calculated by Wilcoxon signed-rank test estimation (Mann-Whitney)

## Sheet: S14 (PRJNA634837)
		S14 (PRJNA634837)
			GC	SG	P
		Alpha diversity
		Eveness	0.55 (0.42-0.72)	0.62 (0.31-0.72)	0.970308
		Observed features	176.00 (134.00-191.00)	179.00 (153.00-233.50)	0.350088
		Shannon	4.09 (2.90-5.57)	4.39 (2.42-5.44)	0.940656
		TOP10 Phylum
		Firmicutes	0.37 (0.24-0.79)	0.55 (0.12-0.72)	0.911083
		Proteobacteria	0.22 (0.10-0.66)	0.20 (0.11-0.83)	0.940656
		Bacteroidetes	0.05 (0.03-0.19)	0.08 (0.02-0.13)	0.601824
		Actinobacteria	0.01 (0.01-0.03)	0.02 (0.01-0.04)	0.526094
		Fusobacteria	0.01 (0.00-0.03)	0.01 (0.00-0.03)	0.737492
		TM7	0.00 (0.00-0.01)	0.00 (0.00-0.01)	1
		Unannotated	0.00 (0.00-0.00)	0.00 (0.00-0.00)	0.350088
		Chloroflexi	0.00 (0.00-0.00)	0.00 (0.00-0.00)	0.006907
		Spirochaetes	0.00 (0.00-0.00)	0.00 (0.00-0.00)	1
		Cyanobacteria	0.00 (0.00-0.00)	0.00 (0.00-0.00)	0.113599
		TOP 10 Genus
		Helicobacter (Proteobacteria)	0.07 (0.01-0.60)	0.03 (0.02-0.75)	0.823236
		Bacillaceae [f]; unclassified [g] (Firmicutes)	0.11 (0.04-0.20)	0.29 (0.08-0.48)	0.033094
		Streptococcus (Firmicutes)	0.05 (0.02-0.23)	0.02 (0.01-0.07)	0.105045
		Prevotella (Bacteroidetes)	0.04 (0.01-0.07)	0.01 (0.00-0.05)	0.089433
		Lactobacillus (Firmicutes)	0.01 (0.00-0.02)	0.00 (0.00-0.01)	0.122675
		Neisseria (Proteobacteria)	0.00 (0.00-0.02)	0.01 (0.00-0.02)	0.654813
		Fusobacterium (Fusobacteria)	0.01 (0.00-0.02)	0.01 (0.00-0.02)	0.88163
		[Prevotella] (Bacteroidetes)	0.00 (0.00-0.02)	0.00 (0.00-0.02)	0.350088
		Haemophilus (Proteobacteria)	0.01 (0.00-0.02)	0.01 (0.00-0.02)	0.478383
		Veillonella (Firmicutes)	0.01 (0.00-0.02)	0.00 (0.00-0.02)	0.45542
		Alpha diversity and relative abundance results are presented by median and interquartile range. p-values were calculated by Wilcoxon signed-rank test estimation (Mann-Whitney)

## Sheet: S15 (PRJNA675191)
		S15 (PRJNA675191)
			GC	CG	P
		Alpha diversity
		Eveness	0.90 (0.77-0.93)	0.87 (0.77-0.92)	0.416032
		Observed features	171.00 (54.50-216.75)	61.50 (16.75-148.75)	0.032927
		Shannon	6.67 (4.28-7.17)	5.31 (3.13-6.56)	0.055725
		TOP10 Phylum
		Proteobacteria	0.37 (0.27-0.82)	0.52 (0.22-0.99)	0.485095
		Bacteroidetes	0.21 (0.07-0.29)	0.02 (0.02-0.35)	0.37362
		Firmicutes	0.32 (0.05-0.36)	0.13 (0.00-0.21)	0.005301
		Fusobacteria	0.01 (0.00-0.04)	0.01 (0.00-0.05)	0.589885
		Actinobacteria	0.01 (0.00-0.04)	0.00 (0.00-0.02)	0.391043
		TM7	0.01 (0.00-0.02)	0.00 (0.00-0.01)	0.568138
		SR1	0.00 (0.00-0.00)	0.00 (0.00-0.01)	0.169772
		[Thermi]	0.00 (0.00-0.00)	0.00 (0.00-0.00)	0.095532
		Verrucomicrobia	0.00 (0.00-0.00)	0.00 (0.00-0.00)	0.095532
		Chlorobi	0.00 (0.00-0.00)	0.00 (0.00-0.00)	0.324223
		TOP 10 Genus
		Helicobacter (Proteobacteria)	0.00 (0.00-0.79)	0.21 (0.00-0.99)	0.293709
		Chlorobi (Bacteroidetes)	0.04 (0.01-0.13)	0.01 (0.00-0.24)	0.775571
		Streptococcus (Firmicutes)	0.02 (0.01-0.16)	0.02 (0.00-0.05)	0.180088
		Neisseria (Proteobacteria)	0.01 (0.00-0.06)	0.00 (0.00-0.07)	0.703774
		Fusobacterium (Fusobacteria)	0.01 (0.00-0.03)	0.01 (0.00-0.04)	0.568138
		Enterobacteriales [f]; unclassified [g] (Proteobacteria)	0.01 (0.00-0.09)	0.00 (0.00-0.01)	0.010996
		Porphyromonas (Bacteroidetes)	0.01 (0.00-0.09)	0.01 (0.00-0.05)	0.589885
		Veillonella (Firmicutes)	0.04 (0.00-0.09)	0.01 (0.00-0.04)	0.116762
		Rothia (Actinobacteria)	0.00 (0.00-0.02)	0.00 (0.00-0.01)	0.589885
		[Prevotella] (Bacteroidetes)	0.01 (0.00-0.05)	0.00 (0.00-0.04)	0.949501
		Alpha diversity and relative abundance results are presented by median and interquartile range. p-values were calculated by Wilcoxon signed-rank test estimation (Mann-Whitney)

## Sheet: S16 (PRJNA481413)
		S16 (PRJNA481413)
			GC	SG	P
		Alpha diversity
		Eveness	0.52 (0.40-0.58)	0.46 (0.24-0.53)	0.000417
		Observed features	112.00 (77.00-136.50)	77.50 (45.75-97.25)	0.000146
		Shannon	3.53 (2.50-4.08)	2.99 (1.34-3.46)	0.0001
		TOP10 Phylum
		Firmicutes	0.61 (0.34-0.75)	0.63 (0.13-0.76)	0.242089
		Proteobacteria	0.26 (0.09-0.54)	0.35 (0.21-0.81)	0.003772
		Bacteroidetes	0.02 (0.00-0.07)	0.01 (0.00-0.01)	1.4e-05
		Fusobacteria	0.00 (0.00-0.02)	0.00 (0.00-0.00)	3e-06
		[Thermi]	0.00 (0.00-0.00)	0.00 (0.00-0.00)	0.858484
		Actinobacteria	0.00 (0.00-0.00)	0.00 (0.00-0.00)	0.009709
		Spirochaetes	0.00 (0.00-0.00)	0.00 (0.00-0.00)	0.001494
		Cyanobacteria	0.00 (0.00-0.00)	0.00 (0.00-0.00)	0.89468
		SR1	0.00 (0.00-0.00)	0.00 (0.00-0.00)	0.013108
		Tenericutes	0.00 (0.00-0.00)	0.00 (0.00-0.00)	0.295779
		TOP 10 Genus
		Helicobacter (Proteobacteria)	0.00 (0.00-0.30)	0.12 (0.00-0.79)	0.036395
		Bacillus (Firmicutes)	0.10 (0.02-0.20)	0.16 (0.04-0.21)	0.173037
		Lactococcus (Firmicutes)	0.12 (0.02-0.24)	0.17 (0.02-0.26)	0.586305
		Pseudomonas (Proteobacteria)	0.02 (0.01-0.09)	0.05 (0.00-013)	0.542211
		Geobacillus (Firmicutes)	0.02 (0.00-0.10)	0.04 (0.00-0.12)	0.238059
		Lactobacillus (Firmicutes)	0.00 (0.00-0.02)	0.00 (0.00-0.00)	2e-06
		Prevotella (Bacteroidetes)	0.01 (0.00-0.04)	0.00 (0.00-0.00)	8e-06
		Acinetobacter (Proteobacteria)	0.01 (0.00-0.03)	0.01 (0.00-0.03)	0.969941
		Oceanobacillus (Firmicutes)	0.00 (0.00-0.00)	0.00 (0.00-00.3)	0.350626
		Neisseria (Proteobacteria)	0.00 (0.00-0.01)	0.00 (0.00-0.00)	0.000258
		Alpha diversity and relative abundance results are presented by median and interquartile range. p-values were calculated by Wilcoxon signed-rank test estimation (Mann-Whitney)
