# Supplementary material for: Leveraging existing 16S rRNA microbial data to identify diagnostic biomarker in Chinese patients with gastric cancer: a systematic meta-analysis
Source: mSystems. 2023 Oct 3;8(5):e00747-23. doi: 10.1128/msystems.00747-23 (PMC10654077; doi:10.1128/msystems.00747-23)
Supplement: Table S3 — Alpha diversity and microbiota composition of studies included in the other group. [file msystems.00747-23-s0007.xlsx]

## Sheet: S17 (PRJNA561290)
		Table S3. Alpha diversity and microbiota composition of studies included in the other group
		S17 (PRJNA561290)
			GC	NC	P
		Alpha diversity
		Eveness	0.70 (0.64-0.76)	0.62 (0.50-0.73)	0.016241
		Observed features	67.00 (49.50-78.25)	55.00 (38.25-70.75)	0.03271
		Shannon	4.30 (3.76-4.72)	3.65 (2.73-4.46)	0.012509
		TOP10 Phylum
		Firmicutes	0.38 (0.24-0.63)	0.38 (0.25-0.52)	0.814976
		Bacteroidetes	0.43 (0.22-0.60)	0.42 (0.21-0.57)	0.767157
		Proteobacteria	0.04 (0.01-0.11)	0.05 (0.01-0.17)	0.229219
		Fusobacteria	0.00 (0.00-0.02)	0.01 (0.00-0.03)	0.07569
		Actinobacteria	0.00 (0.00-0.01)	0.00 (0.00-0.01)	0.045923
		Spirochaetes	0.00 (0.00-0.00)	0.00 (0.00-0.00)	0.0456
		Tenericutes	0.00 (0.00-0.00)	0.00 (0.00-0.00)	0.173983
		Unknown	0.00 (0.00-0.00)	0.00 (0.00-0.00)	0.318074
		Cyanobacteria	0.00 (0.00-0.00)	0.00 (0.00-0.00)	0.314134
		Synergistetes	0.00 (0.00-0.00)	0.00 (0.00-0.00)	0.955615
		TOP 10 Genus
		Prevotella (Bacteroidetes)	0.36 (0.12-0.56)	0.35 (0.11-0.52)	0.864823
		Streptococcus (Firmicutes)	0.11 (0.03-0.23)	0.12 (0.05-0.28)	0.381051
		Veillonella (Firmicutes)	0.12 (0.04-0.24)	0.09 (0.03-0.19)	0.181089
		Neisseria (Proteobacteria)	0.00 (0.00-0.02)	0.00 (0.00-0.02)	0.247875
		[Prevotella] (Bacteroidetes)	0.01 (0.00-0.03)	0.01 (0.00-0.03)	0.139041
		Helicobacter (Proteobacteria)	0.00 (0.00-0.00)	0.00 (0.00-0.00)	0.010323
		Selenomonas (Firmicutes)	0.00 (0.00-0.02)	0.00 (0.00-0.04)	0.08443
		Gemellaceae [f]; unclassified [g] (Firmicutes)	0.00 (0.00-0.02)	0.00 (0.00-0.02)	0.191215
		Porphyromonas (Bacteroidetes)	0.01 (0.00-0.03)	0.01 (0.00-0.02)	0.519887
		Fusobacterium (Fusobacteria)	0.00 (0.00-0.02)	0.01 (0.00-0.03)	0.085893
		Alpha diversity and relative abundance results are presented by median and interquartile range. p-values were calculated by Wilcoxon signed-rank test estimation (Mann-Whitney)

## Sheet: S18 (PRJNA639445)
		S18 (PRJNA639445)
			GC	NC	P
		Alpha diversity
		Eveness	0.70 (0.52-0.76)	0.75 (0.65-0.80)	1.3e-05
		Observed features	82.00 (63.00-96.50)	93.00 (78.25-104.00)	3e-06
		Shannon	4.43 (3.08-4.88)	5.01 (4.26-5.27)	2.6733e-07
		TOP10 Phylum
		Firmicutes	0.68 (0.40-0.89)	0.47 (0.33-0.72)	3.6e-05
		Bacteroidetes	0.08 (0.01-0.18)	0.18 (0.07-0.26)	1e-05
		Proteobacteria	0.07 (0.06-0.11)	0.11 (0.07-0.18)	4e-06
		Fusobacteria	0.05 (0.01-0.12)	0.08 (0.03-0.13)	0.002555
		Actinobacteria	0.02 (0.00-0.05)	0.03 (0.01-0.06)	0.030573
		TM7	0.01 (0.00-0.02)	0.02 (0.00-0.04)	0.001523
		Cyanobacteria	0.00 (0.00-0.00)	0.00 (0.00-0.00)	0.112823
		Unannotated	0.00 (0.00-0.00)	0.00 (0.00-0.00)	0.006358
		Spirochaetes	0.00 (0.00-0.00)	0.00 (0.00-0.00)	5.7898e-10
		SR1	0.00 (0.00-0.00)	0.00 (0.00-0.00)	4.3374e-10
		TOP 10 Genus
		Bacillus (Firmicutes)	0.20 (0.03-0.40)	0.12 (0.03-0.27)	0.02034
		Prevotella (Bacteroidetes)	0.06 (0.01-0.14)	0.10 (0.03-0.19)	0.002226
		Enterococcus (Firmicutes)	0.10 (0.01-0.19)	0.06 (0.01-0.13)	0.081524
		Lactococcus (Firmicutes)	0.06 (0.01-0.12)	0.03 (0.01-0.08)	0.008467
		Leptotrichia (Fusobacteria)	0.03 (0.00-0.09)	0.02 (0.01-0.06)	0.777618
		Streptococcus (Firmicutes)	0.04 (0.01-0.08)	0.04 (0.02-0.08)	0.205618
		Neisseria (Proteobacteria)	0.01 (0.00-0.03)	0.05 (0.02-0.11)	1.3903e-11
		Veillonella (Firmicutes)	0.03 (0.00-0.07)	0.04 (0.01-0.06)	0.405656
		Alkaliphilus (Firmicutes)	0.03 (0.00-0.06)	0.02 (0.00-0.05)	0.107442
		Fusobacterium (Proteobacteria)	0.00 (0.00-0.01)	0.04 (0.01-0.07)	0
		Alpha diversity and relative abundance results are presented by median and interquartile range. p-values were calculated by Wilcoxon signed-rank test estimation (Mann-Whitney)

## Sheet: S19 (PRJNA778008-oral)
		S19 (PRJNA778008-oral)
			GC	NC	P
		Alpha diversity
		Eveness	0.57 (0.50-0.65)	0.63 (0.56-0.67)	0.014431
		Observed features	292.00 (258.00-376.25)	355.00 (304.25-418.00)	0.001053
		Shannon	4.70 (4.04-5.46)	5.38 (4.62-5.81)	0.005302
		TOP10 Phylum
		Proteobacteria	0.28 (0.16-0.37)	0.35 (0.29-0.46)	0.000195
		Firmicutes	0.33 (0.26-0.47)	0.27 (0.22-0.34)	0.000168
		Bacteroidetes	0.10 (0.06-0.19)	0.12 (0.07-0.18)	0.701411
		Actinobacteria	0.08 (0.04-0.14)	0.08 (0.06-0.17)	0.414018
		Fusobacteria	0.06 (0.04-0.11)	0.07 (0.04-0.10)	0.857776
		Spirochaetes	0.01 (0.00-0.01)	0.01 (0.00-0.01)	0.625828
		TM7	0.00 (0.00-0.01)	0.00 (0.00-0.00)	0.039515
		Cyanobacteria	0.00 (0.00-0.00)	0.00 (0.00-0.00)	0.000138
		Tenericutes	0.00 (0.00-0.00)	0.00 (0.00-0.00)	0.276649
		SR1	0.00 (0.00-0.00)	0.00 (0.00-0.00)	0.667041
		TOP 10 Genus
		Streptococcus (Firmicutes)	0.24 (0.15-0.32)	0.18 (0.13-0.23)	0.004421
		Neisseria (Proteobacteria)	0.07 (0.03-0.12)	0.10 (0.07-0.17)	0.000693
		Haemophilus (Proteobacteria)	0.06 (0.03-0.09)	0.10 (0.05-0.17)	0.00036
		Rothia (Actinobacteria)	0.05 (0.02-0.08)	0.06 (0.03-0.11)	0.029595
		Prevotella (Bacteroidetes)	0.03 (0.02-0.07)	0.04 (0.02-0.08)	0.220475
		Fusobacterium (Fusobacteria)	0.03 (0.01-0.05)	0.04 (0.02-0.05)	0.271228
		Leptotrichia (Fusobacteria)	0.02 (0.01-0.05)	0.02 (0.01-0.04)	0.628785
		Lautropia (Proteobacteria)	0.02 (0.01-0.04)	0.02 (0.01-0.05)	0.233291
		Porphyromonas (Bacteroidetes)	0.02 (0.01-0.03)	0.02 (0.01-0.03)	0.062476
		Gemellaceae [f]; unclassified [g] (Firmicutes)	0.02 (0.01-0.05)	0.01 (0.01-0.02)	0.003531
		Alpha diversity and relative abundance results are presented by median and interquartile range. p-values were calculated by Wilcoxon signed-rank test estimation (Mann-Whitney)

## Sheet: S20 (PRJNA778008-stool)
		S20 (PRJNA778008-stool)
			GC	NC	P
		Alpha diversity
		Eveness	0.63 (0.57-0.67)	0.62 (0.55-0.67)	0.646265
		Observed features	344.00 (308.00-380.00)	329.00 (295.25-360.00)	0.191298
		Shannon	5.22 (4.60-5.74)	5.14 (4.56-5.67)	0.600452
		TOP10 Phylum
		Firmicutes	0.46 (0.38-0.55)	0.54 (0.41-0.68)	0.021438
		Bacteroidetes	0.36 (0.18-0.46)	0.35 (0.20-0.46)	0.729668
		Proteobacteria	0.05 (0.03-0.18)	0.03 (0.01-0.05)	0.002981
		Actinobacteria	0.01 (0.01-0.03)	0.01 (0.01-0.02)	0.449692
		Fusobacteria	0.00 (0.00-0.01)	0.00 (0.00-0.00)	0.63076
		Verrucomicrobia	0.00 (0.00-0.00)	0.00 (0.00-0.00)	0.29557
		Tenericutes	0.00 (0.00-0.00)	0.00 (0.00-0.00)	0.99325
		TM7	0.00 (0.00-0.00)	0.00 (0.00-0.00)	0.193533
		Synergistetes	0.00 (0.00-0.00)	0.00 (0.00-0.00)	0.001119
		Cyanobacteria	0.00 (0.00-0.00)	0.00 (0.00-0.00)	0.301072
		TOP 10 Genus
		Bacteroides (Bacteroidetes)	0.17 (0.06-0.31)	0.21 (0.09-0.34)	0.372974
		Faecalibacterium (Firmicutes)	0.06 (0.02-0.11)	0.11 (0.04-0.18)	0.005607
		Prevotella (Bacteroidetes)	0.01 (0.00-0.04)	0.01 (0.01-0.07)	0.23916
		Enterobacteriaceae [f]; unclassified [g] (Proteobacteria)	0.02 (0.01-0.11)	0.01 (0.00-0.02)	0.000989
		Roseburia (Firmicutes)	0.02 (0.01-0.05)	0.03 (0.02-0.07)	0.018564
		Dialister (Firmicutes)	0.01 (0.00-0.03)	0.01 (0.00-0.04)	0.216278
		Blautia (Firmicutes)	0.02 (0.01-0.03)	0.02 (0.01-0.03)	0.282599
		Clostridiales [o]; unclassified [f]; unclassified [g] (Firmicutes)	0.01 (0.01-0.02)	0.01 (0.01-0.03)	0.047522
		Megamonas (Firmicutes)	0.00 (0.00-0.00)	0.00 (0.00-0.01)	0.132446
		Gemmiger (Firmicutes)	0.01 (0.00-0.01)	0.01 (0.00-0.02)	0.113638
		Alpha diversity and relative abundance results are presented by median and interquartile range. p-values were calculated by Wilcoxon signed-rank test estimation (Mann-Whitney)

## Sheet: S21 (PRJNA478252)
		S21 (PRJNA478252)
			GC	NC	P
		Alpha diversity
		Eveness	0.71 (0.63-0.77)	0.70 (0.65-0.74)	0.154324
		Observed features	98.50 (69.50-124.00)	87.00 (70.00-102.00)	0.007794
		Shannon	4.66 (3.81-5.38)	4.45 (4.05-4.75)	0.048557
		TOP10 Phylum
		Firmicutes	0.49 (.034-0.579)	0.58 (0.45-0.69)	6.6e-05
		Bacteroidetes	0.42 (0.34-0.55)	0.38 (0.29-0.50)	0.06079
		Proteobacteria	0.02 (0.01-0.05)	0.01 (0.01-0.03)	0.000521
		Actinobacteria	0.00 (0.00-0.01)	0.00 (0.00-0.00)	0.031986
		Fusobacteria	0.00 (0.00-0.00)	0.00 (0.00-0.00)	0.36621
		Verrucomicrobia	0.00 (0.00-0.00)	0.00 (0.00-0.00)	0.074722
		Tenericutes	0.00 (0.00-0.00)	0.00 (0.00-0.00)	0.104497
		Lentisphaerae	0.00 (0.00-0.00)	0.00 (0.00-0.00)	0.132307
		Synergistetes	0.00 (0.00-0.00)	0.00 (0.00-0.00)	0.003203
		Cyanobacteria	0.00 (0.00-0.00)	0.00 (0.00-0.00)	0.259056
		TOP 10 Genus
		Bacteroides (Bacteroidetes)	0.18 (0.10-0.31)	0.22 (0.10-0.34)	0.429389
		Faecalibacterium (Firmicutes)	0.08 (0.02-0.16)	0.15 (0.06-0.25)	5.7e-05
		Prevotella (Bacteroidetes)	0.01 (0.00-0.17)	0.00 (0.00-0.07)	0.000662
		Roseburia (Firmicutes)	0.03 (0.01-0.07)	0.09 (0.04-0.17)	5.8248e-10
		Lachnospiraceae [f]; unclassified [g] (Firmicutes)	0.03 (0.02-0.05)	0.05 (0.04-0.07)	7e-06
		Enterobacteriaceae [f]; unclassified [g] (Proteobacteria)	0.01 (0.00-0.04)	0.00 (0.00-0.00)	1.7899e-11
		Ruminococcus (Firmicutes)	0.01 (0.00-0.03)	0.02 (0.00-0.04)	0.188012
		Bacteroidaceae [f]; unclassified [g] (Bacteroidetes)	0.00 (0.00-0.03)	0.00 (0.00-0.02)	0.01826
		Oscillospira (Firmicutes)	0.02 (0.01-0.04)	0.01 (0.00-0.02)	0.000829
		Blautia (Firmicutes)	0.01 (0.01-0.03)	0.01 (0.01-0.02)	0.973256
		Alpha diversity and relative abundance results are presented by median and interquartile range. p-values were calculated by Wilcoxon signed-rank test estimation (Mann-Whitney)

## Sheet: S22 (PRJNA481413)
		S22 (PRJNA481413)
			GC	NC	P
		Alpha diversity
		Eveness	0.65 (0.55-0.70)	0.68 (0.64-0.72)	0.055095
		Observed features	175.00 (139.00-217.75)	220.00 (183.00-289.25)	0.001286
		Shannon	4.76 (3.92-5.28)	5.36 (4.88-5.81)	0.003065
		TOP10 Phylum
		Proteobacteria	0.40 (0.22-0.54)	0.42 (0.30-0.55)	0.355955
		Bacteroidetes	0.22 (0.16-0.34)	0.21 (0.18-0.30)	0.904576
		Firmicutes	0.21 (0.14-0.31)	0.18 (0.10-0.24)	0.414955
		Fusobacteria	0.05 (0.03-0.09)	0.06 (0.03-0.08)	0.819819
		Actinobacteria	0.01 (0.00-0.02)	0.02 (0.01-0.03)	0.015968
		Spirochaetes	0.00 (0.00-0.01)	0.01 (0.01-0.02)	0.001583
		SR1	0.00 (0.00-0.01)	0.00 (0.00-0.01)	0.719062
		Tenericutes	0.00 (0.00-0.00)	0.00 (0.00-0.00)	0.114653
		Cyanobacteria	0.00 (0.00-0.00)	0.00 (0.00-0.00)	0.000438
		[Thermi]	0.00 (0.00-0.00)	0.00 (0.00-0.00)	0.079014
		TOP 10 Genus
		Prevotella (Bacteroidetes)	0.12 (0.09-0.21)	0.11 (0.08-0.19)	0.464604
		Helicobacter (Proteobacteria)	0.03 (0.00-0.18)	0.01 (0.00-0.14)	0.50029
		Neisseria (Proteobacteria)	0.07 (0.03-0.12)	0.06 (0.03-0.13)	0.657355
		Actinobacillus (Proteobacteria)	0.02 (0.01-0.11)	0.01 (0.01-0.05)	0.421508
		Veillonella (Firmicutes)	0.03 (0.01-0.08)	0.04 (0.02-0.08)	0.923595
		[Prevotella] (Bacteroidetes)	0.05 (0.02-0.07)	0.05 (0.03-0.07)	0.355955
		Fusobacterium (Fusobacteria)	0.03 (0.02-0.07)	0.04 (0.02-0.06)	0.885611
		Streptococcus (Firmicutes)	0.03 (0.02-0.06)	0.04 (0.02-0.07)	0.168001
		Haemophilus (Proteobacteria)	0.04 (0.02-0.06)	0.04 (0.02-0.07)	0.597857
		Porphyromonas (Bacteroidetes)	0.02-0.01-0.03)	0.02 (0.01-0.04)	0.349743
		Alpha diversity and relative abundance results are presented by median and interquartile range. p-values were calculated by Wilcoxon signed-rank test estimation (Mann-Whitney)
