# Supplementary material for: Leveraging existing 16S rRNA microbial data to identify diagnostic biomarker in Chinese patients with gastric cancer: a systematic meta-analysis
Source: mSystems. 2023 Oct 3;8(5):e00747-23. doi: 10.1128/msystems.00747-23 (PMC10654077; doi:10.1128/msystems.00747-23)
Supplement: Table S4 — Comparison of community dissimilarity between individuals with GCs and NGCs as tested using PERMANOVA. [file msystems.00747-23-s0008.xlsx]

## Sheet: Sheet1
Table S4. Comparison of community dissimilarity between individuals with GCs and NGCs as tested using PERMANOVA
Study	Bray-Curtis		unweighted-unifrac		weighted-unifrac
	pseudo-F	p-value	pseudo-F	p-value	pseudo-F	p-value
S1	8.29498	0.001	3.56343	0.002	9.09268	0.002
S2	1.65559	0.001	4.96811	0.001	8.92551	0.001
S3	3.73381	0.003	4.75184	0.001	4.04054	0.001
S4	0.398971	0.991	0.656377	0.88	0.776457	0.529
S5	1.33356	0.03	2.68331	0.001	5.48408	0.001
S6	3.11805	0.001	2.87653	0.001	5.27882	0.005
S7	2.75387	0.005	7.74906	0.001	2.12405	0.047
S8	1.39258	0.118	1.24916	0.165	1.90764	0.088
S9	1.50661	0.16	1.06431	0.325	2.96149	0.025
S10	3.91574	0.001	4.76028	0.001	11.0371	0.001
S11	0.925432	0.455	1.07128	0.307	2.32812	0.061
S12	22.2699	0.001	25.5452	0.001	14.6629	0.001
S13	2.34412	0.048	3.433	0.001	2.47178	0.059
S14	2.22105	0.055	3.21888	0.005	0.607377	0.558
S15	1.49105	0.052	2.344	0.009	1.2239	0.263
S16	3.76585	0.009	6.9689	0.001	8.85959	0.001
S17	1.34316	0.126	0.96441	0.464	1.71077	0.135
S18	0.704365	0.98	17.7006	0.001	14.521	0.001
S19	4.90823	0.001	4.76908	0.001	5.84385	0.001
S20	3.02773	0.001	5.31177	0.001	3.72143	0.001
S21	0.841451	0.963	10.9067	0.001	10.0605	0.001
S22	1.37061	0.099	4.32727	0.001	1.32578	0.218
